# Supplementary material for: A Universal Live Cell Barcoding-Platform for Multiplexed Human Single Cell Analysis
Source: Sci Rep. 2018 Jul 17;8:10770. doi: 10.1038/s41598-018-28791-2 (PMC6050312; doi:10.1038/s41598-018-28791-2)
Supplement: Supplementary file 2 — Table S1 [file 41598_2018_28791_MOESM2_ESM.xlsx]

## Sheet: Table_S2
Figure 1
Isotope	Metal	Antigen	Clone	Supplier	Category
89	Y	CD45	HI30	Fluidigm	surface
139	La	CD45RA	HI100	BioLegend	surface
141	Pr	CD3	UCHT1	BD	surface
142	Nd	CD19	HIB19	Fluidigm	surface
143	Nd	CD123	6H6	Fluidigm	surface
145	Nd	CD4	RPA-T4	Fluidigm	surface
146	Nd	CD8a	RPA-T8	Fluidigm	surface
147	Sm	CD11c	Bu15	Fluidigm	surface
148	Nd	CD16	3G8	Fluidigm	surface
150	Nd	CD61	VI-PL2	Fluidigm	surface
152	Sm	CD235ab	HIR2	BioLegend	surface
153	Eu	FceRIa	AER-37 (CRA-1)	BioLegend	surface
155	Gd	CD11b	ICRF44	BD	surface
156	Gd	CD14	M5E2	BioLegend	surface
157	Gd	CD66	B1.1/CD66	BD	surface
158	Gd	CD33	WM53	Fluidigm	surface
159	Tb	CD197 (CCR7)	G043H7	Fluidigm	surface
162	Dy	CD7	M-T701	BD	surface
167	Er	CD27	L128	Fluidigm	surface
168	Er	CD127	A019D5	Fluidigm	surface
171	Yb	CD117	104D2	BioLegend	surface
175	Lu	TCR Va24	6B11	BioLegend	surface
176	Yb	CD56	NCAM16.2	BD	surface
191	Ir	DNA		Fluidigm	other
193	Ir	DNA		Fluidigm	other
195	Pt	b2m	2M2	BioLegend	surface
195	Pt	CD298	LNH-94	BioLegend	surface
209	Bi	HLA-DR	L243	BioLegend	surface
Figure 5
Isotope	Metal	Antigen	Clone	Supplier	Category
89	Y	CD45	HI30	Fluidigm	surface
102	Pd	live-dead		Sigma	other
103	Rh	DNA		Fluidigm	other
104	Pd	live-dead		Sigma	other
105	Pd	live-dead		Sigma	other
106	Pd	live-dead		Sigma	other
108	Pd	live-dead		Sigma	other
110	Pd	live-dead		Sigma	other
113	Pt	b2m	2M2	BioLegend	barcoding
113	Pt	CD298	LNH-94	BioLegend	barcoding
115	Pt	b2m	2M2	BioLegend	barcoding
115	Pt	CD298	LNH-94	BioLegend	barcoding
140	Ce	beta-catenin	D13A1	CST	intracellular
141	Pr	HLA-ABC	W6-32	Fluidigm	surface
142	Nd	cytokeratin (pan)	C11	Thermo Fisher	intracellular
143	Nd	CD117	104D2	Fluidigm	surface
144	Nd	CD49d	9F10	BioLegend	surface
145	Nd	CD86	IT2.2	BioLegend	surface
146	Nd	CD8a	RPA-T8	Fluidigm	surface
147	Sm	CD39	A1	BioLegend	surface
150	Nd	CD152	L3D10	BioLegend	surface
153	Eu	CD178	NOK-1	BioLegend	surface
155	Gd	CD69	FN50	BioLegend	surface
157	Gd	CD4	RPA-T4	BioLegend	surface
160	Gd	CD47	B6H12	BD	surface
162	Dy	FoxP3	PCH101	Fluidigm	intracellular
163	Dy	CD272	MIH26	BioLegend	surface
164	Dy	CD95	DX2	Fluidigm	surface
166	Er	CD19	HIB19	BioLegend	surface
168	Er	CD73	AD2	Fluidigm	surface
169	Tm	CD46	TRA-2-10	BioLegend	surface
170	Er	CD3	UCHT1	Fluidigm	surface
172	Yb	CD273	24F.10C12	Fluidigm	surface
173	Yb	CD14	M5E2	BioLegend	surface
175	Lu	CD274	29E.2A3	Fluidigm	surface
176	Yb	CD56	NCAM16.2	Fluidigm	surface
194	Pt	b2m	2M2	BioLegend	barcoding
194	Pt	CD298	LNH-94	BioLegend	barcoding
195	Pt	b2m	2M2	BioLegend	barcoding
195	Pt	CD298	LNH-94	BioLegend	barcoding
196	Pt	b2m	2M2	BioLegend	barcoding
196	Pt	CD298	LNH-94	BioLegend	barcoding
198	Pt	b2m	2M2	BioLegend	barcoding
198	Pt	CD298	LNH-94	BioLegend	barcoding
209	Bi	HLA-DR	L243	BioLegend	surface
